# Supplementary material for: Adapting Peer Researcher Facilitated Strategies to Recruit People Receiving Mental Health Services to a Tobacco Treatment Trial
Source: Front Psychiatry. 2022 May 26;13:869169. doi: 10.3389/fpsyt.2022.869169 (PMC9199858; doi:10.3389/fpsyt.2022.869169)
Supplement: Supplementary file 1 [file Data_Sheet_1.ZIP]

Archive with 9 entries (8 files):
- Revised Supplementary Material/
- Revised Supplementary Material/Supplementary Material - Detailed Costing by Recruitment Phase (AU$)_070422.docx
- __MACOSX/Revised Supplementary Material/._Supplementary Material - Detailed Costing by Recruitment Phase (AU$)_070422.docx
- Revised Supplementary Material/.DS_Store
- __MACOSX/Revised Supplementary Material/._.DS_Store
- Revised Supplementary Material/Supplementary material - QuitLink social media posts.docx
- __MACOSX/Revised Supplementary Material/._Supplementary material - QuitLink social media posts.docx
- Revised Supplementary Material/Supplementary material - Quitlink postcards.pdf
- __MACOSX/Revised Supplementary Material/._Supplementary material - Quitlink postcards.pdf
